# Supplementary material for: Development of a Novel In Silico Classification Model to Assess Reactive Metabolite Formation in the Cysteine Trapping Assay and Investigation of Important Substructures
Source: Biomolecules. 2024 Apr 30;14(5):535. doi: 10.3390/biom14050535 (PMC11117661; doi:10.3390/biom14050535)
Supplement: Supplementary file 1 [file biomolecules-14-00535-s001.zip]

Archive with 1 entries (1 files):
- biomolecules-2958830-supplementary.pdf
